# Supplementary material for: Quantitative Profiling of Long-Chain Bases by Mass Tagging and Parallel Reaction Monitoring
Source: PLoS One. 2015 Dec 11;10(12):e0144817. doi: 10.1371/journal.pone.0144817 (PMC4684364; doi:10.1371/journal.pone.0144817)
Supplement: S2 Table — (XLSX) [file pone.0144817.s007.xlsx]

## Sheet: S2 Table
S2 Table. pmol LCB species per OD, related to figure 5
Strain	BY4742	BY4742	BY4742	BY4742	BY4742	BY4742	elo3	elo3	elo3	elo3	elo3	elo3	sur2	sur2	sur2	sur2	sur2	sur2
Temperature	20°C	20°C	30°C	30°C	35°C	35°C	20°C	20°C	30°C	30°C	35°C	35°C	20°C	20°C	30°C	30°C	35°C	35°C
Biological replicate	1	2	1	2	1	2	1	2	1	2	1	2	1	2	1	2	1	2
Lipid species
LCB 16:0;2	15.4452	14.0942	16.2124	14.6106	9.11568	7.49157	129.66	117.228	28.4811	28.4966	35.5962	24.8184	81.5532	68.7052	73.7605	56.5191	36.0933	23.7427
LCB 16:0;3	0.570404	0.499599					1.43351	1.12656	0.400602	0.590432	0.762408		0.625035	0.628296
LCB 16:1;2							0.458356		0.58256	1.04642
LCB 16:1;2 (keto)	0.573501	0.431177					2.22361	3.83023	0.368066	0.344249			1.21565	0.393081
LCB 18:0;2	9.32456	6.89631	32.2313	29.5766	36.83	30.4126	68.7203	64.4075	125.799	110.978	411.826	282.523	2226.04	1951.51	1916.36	1775.95	1665.03	1323.41
LCB 18:0;3	5.68037	5.06383	18.9706	11.4376	18.198	14.0034	433.302	454.492	315.623	316.516	424.065	259.218	13.6702	7.53264	1.87052	2.49182	1.80633	4.16056
LCB 18:1;2	0.151841	0.136431			0.253628	0.226491	5.89186	5.80876	2.67427	2.52258	5.5532	3.04448	0.518884	0.333404	1.02929	0.373259
LCB 18:1;2 (keto)	0.612585	0.320485					2.86543	3.89941	4.33501	4.88469	7.14191	6.15639	13.627	10.7017	10.1852	8.57579	11.5203	6.19785
LCB 20:0;2					3.5117			6.12299	7.31633	11.3915	50.5559	38.791	37.8441	25.5154	189.328	263.446	457.804	379.507
LCB 20:0;3			1.01851		2.24945	2.10764	43.2487	53.1228	240.742	242.918	438.058	298.715	0.463144	0.364707			0.448917	1.18883
LCB 20:1;2					0.594312	0.715432	3.44227	3.03604	2.79715	3.20277	5.5637	3.95754	0.647356	0.79756	1.46771	1.83731	1.69928	1.67802
LCB 20:1;2 (keto)									1.8948	1.9004	6.16557	5.54003					2.73355	1.79847
