# Supplementary material for: Quantitative Profiling of Long-Chain Bases by Mass Tagging and Parallel Reaction Monitoring
Source: PLoS One. 2015 Dec 11;10(12):e0144817. doi: 10.1371/journal.pone.0144817 (PMC4684364; doi:10.1371/journal.pone.0144817)
Supplement: S3 Table — (XLSX) [file pone.0144817.s008.xlsx]

## Sheet: S3 Table
S3 Table. pmol LCB species per 1e6 HeLa cells, related to figure 6
	Sample #1	Sample #2
Lipid species	pmol/1e6 cells	pmol/1e6 cells
LCB 16:1;2	3.04094	3.72181
LCB 18:1;2(keto)	2.07088	2.4964
LCB 18:0;2	6.79422	9.57813
LCB 18:1;2	67.1842	92.2788
LCB 20:1;2	0.248129	0.172597
